# Supplementary material for: Post-Traumatic Orbital Reconstruction Using Titanium Patient-Specific Implants: A Clinical and Radiological Cohort Study Focusing on Paranasal Sinuses Physiology
Source: J Clin Med. 2025 Oct 21;14(20):7439. doi: 10.3390/jcm14207439 (PMC12565128; doi:10.3390/jcm14207439)
Supplement: Supplementary file 1 [file jcm-14-07439-s001.zip]

Archive with 1 entries (1 files):
- jcm-3817326-supplementary.mp4
